# Supplementary material for: Increments and Duplication Events of Enzymes and Transcription Factors Influence Metabolic and Regulatory Diversity in Prokaryotes
Source: PLoS One. 2013 Jul 29;8(7):e69707. doi: 10.1371/journal.pone.0069707 (PMC3726781; doi:10.1371/journal.pone.0069707)
Supplement: Table S4 — Scripts in Perl to obtain the equivalents GI-NCBI or ID-KEGG identifiers from the KEGG database. (ZIP) [file pone.0069707.s009.zip]

Archive with 3 entries (2 files):
- TableS4/
- TableS4/get_KEGGid_from_NCBIgi.pl
- TableS4/get_NCBIgi_from_KEGGid.pl
