# Supplementary material for: Increments and Duplication Events of Enzymes and Transcription Factors Influence Metabolic and Regulatory Diversity in Prokaryotes
Source: PLoS One. 2013 Jul 29;8(7):e69707. doi: 10.1371/journal.pone.0069707 (PMC3726781; doi:10.1371/journal.pone.0069707)
Supplement: Table S4 — Scripts in Perl to obtain the equivalents GI-NCBI or ID-KEGG identifiers from the KEGG database. (ZIP) [file pone.0069707.s009.zip › TableS4/get_KEGGid_from_NCBIgi.pl]

#!/usr/bin/env perl -w

##### Code to obtein ID-KEGG from a list of proteins with GI-NCBI.        ####
#### Code written in Perl and using API from KEGG Database.               ####
####           Mario Alberto Martinez-Nuñez. DISCA. IIMAS, UNAM           ####
####      malberto.martinez@iimas.unam.mx, maal.martinez@gmail.com        ####
####                      May, 2013. Mexico.                              ####
#### You need internet conection to run this script. It makes use of the  ####
#### API provided by the KEGG for consultations to the KEGG database. The ####
#### use of the API is free of charge.		                          ####
#### For run this scrip you must type in a terminal the name of the file  ####
#### with the list of proteins GI-NCBI first, and after the name of       ####
#### output file.                                                         ####
#### Example:								  ####
#### List of proteins of with GI-NCBI. One protein by line. Format for    ####
#### the GI should be ncbi-geneid:xxxxxxx. Content of the file myfile.txt ####
#### ncbi-geneid:1192534						  ####
#### ncbi-geneid:9795908						  ####
#### ncbi-geneid:1192706						  ####
#### ncbi-geneid:9795897						  ####
#### ncbi-geneid:1192837						  ####
#### >perl getNCBIGi2KEGId.pl myfile.txt outfile 			  ####
#### Input: proteins with GI-NCBI from one organism; name of output       ####
#### Output: list of proteins with ID-KEGG				  ####
#### System requirements: Unix-like system, wget.			  ####
#### If you find the information provided useful please cite our work     ####
#### "Increments and duplication events of enzymes and transcription      ####
#### factors influence metabolic and regulatory diversity in prokaryotes" ####
#### by Martinez-Nuñez MA, Poot-Hernandez CA, Rodriguez-Vazquez K and     ####
#### Perez-Rueda E. 2013. DISCA-IIMAS,UNAM; IBt, UNAM.                    ####
##############################################################################


my$file = $ARGV[0];
my$output = $ARGV[1];
chomp($file);
chomp($output);

open R, "$file" or die "ERROR_WITH_$file:$!\n";
open W, ">>$output.txt" or die "ERROR_WITH_$output:$!\n";

print W qq(GI-NCBI\tID-KEGG\n);
while(my$gi = <R>){
	chomp($gi);
	system "wget -q -O ./tmp.keggid  http://rest.kegg.jp/conv/genes/$gi";
	my$id = qx(grep $gi ./tmp.keggid | cut -f2);
	chomp($id);
	print W qq($gi\t$id\n);
	system"rm ./tmp.keggid";
}
close(R);
close(W);
